# Supplementary material for: Assessing the 1918/19 Pandemic Influenza and Respiratory Tuberculosis Interaction in Malta: Operationalizing a Syndemic During a Crisis Event
Source: Trop Med Infect Dis. 2025 May 24;10(6):149. doi: 10.3390/tropicalmed10060149 (PMC12197708; doi:10.3390/tropicalmed10060149)
Supplement: Supplementary file 1 [file tropicalmed-10-00149-s001.zip]

Archive with 1 entries (1 files):
- tropicalmed-3443810-supplementary.pdf
